# Supplementary material for: Whole-exome sequencing and bioinformatic analyses revealed differences in gene mutation profiles in papillary thyroid cancer patients with and without benign thyroid goitre background
Source: Front Endocrinol (Lausanne). 2023 Jan 4;13:1039494. doi: 10.3389/fendo.2022.1039494 (PMC9846740; doi:10.3389/fendo.2022.1039494)
Supplement: Supplementary file 1 [file DataSheet_1.xlsx]

## Sheet: Supplementary Table 1
Supplementary Table 1. The distribution of 259 mutated tumour-related genes in different disease groups.
Category	MNG-(PTCa∪PTCb)				PTCa-(MNG∪PTCb)				PTCb-(MNG∪PTCa)			(MNG∩PTCa)-PTCb			(MNG∩PTCb)-PTCa		(PTCa∩PTCb)-MNG		MNG∩PTCa∩PTCb
Gene	ABI1	CREB3L1	LCP1	PMS2	AFF4	EPHA3	MUTYH	RUNX1	ABL2	HOXC13	STAT5B	ACSL3	FGFR3	SETBP1	AMER1	SETD2	ARID1B	RAD51B	AFF1	LATS2	STK11
	ARID1A	EPS15	LEF1	PTPRT	APC	ERBB3	NCOA4	SGK1	ARID2	HOXD13	STIL	ACVR2A	HIF1A	SH2B3	ASXL2	TERT	BRAF	RECQL4	ALK	LRP1B	TET2
	ASPSCR1	ESR1	LYL1	RARA	ARAF	ETV6	NF2	SLC45A3	ARNT	IDH1	TAL1	ARHGEF12	IL7R	SS18L1	BCL9	WRN	BRIP1	SDHAF2	AR	MLLT6	TRIP11
	ATF1	FES	MALT1	RPN1	BCL7A	FAT4	NSD1	STAT6	ATM	IL2	TBX3	ATR	IRS4	TRAF7	CNOT3		CAMTA1	TPR	ASXL1	NOTCH1	USP6
	BCORL1	GRIN2A	MECOM	SIX1	BCL9L	FLT3	NTHL1	TMEM127	ATRX	LCK	TCEA1	CIITA	MSH2	XPA	MPL		CARD11	ZRSR2	AXIN2	NOTCH2	USP8
	BRD4	HLA-A	MITF	SNX29	BMPR1A	FLT4	NTRK1	TRRAP	BCL11B	MLH1	TET1	CREB3L2	NBN		MYH11		DCTN1		BRCA2	NUMA1	ZFHX3
	BTK	ITK	MSH6	SPOP	CDH1	FOXP1	PAX7	TSC1	BLM	NFKB2	TSC2	CREBBP	NIN		MYH9		GNAS		CBL	PCM1
	CACNA1D	KAT6A	MSN	STRN	CDKN1B	GOPC	PDGFB	WWTR1	CBFA2T3	NFKBIE		ECT2L	NUP214		MYO5A		GOLGA5		CIC	PDE4DIP
	CALR	KCNJ5	MYOD1	TCF12	CHD2	JUN	PHOX2B		CD28	NRG1		ELN	PAX5		NACA		HIP1		CLIP1	POLQ
	CBLC	KEAP1	NCOA2	TCF3	COL1A1	KIF5B	POLE		EP300	PLCG1		ERC1	PDGFRA		NCOR2		HOXA11		FANCD2	PTPN13
	CCNE1	KIT	NFIB	TMPRSS2	DDR2	LASP1	POT1		ERCC5	PPFIBP1		ERCC4	PRDM16		PALB2		KAT6B		FAT1	RNF213
	CD74	KLK2	NRAS	TNFAIP3	DEK	LMNA	PRDM1		FANCF	PTPRB		FANCA	PTCH1		POLD1		NCOR1		GLI1	SALL4
	CLTCL1	KMT2A	PDGFRB	XPC	DROSHA	LRIG3	PREX2		FGFR4	RBM15		FANCE	RANBP2		PPM1D		NUTM1		HSP90AB1	SETD1B
	CNTRL	KMT2D	PML	ZNF331	EGFR	MLLT10	RNF43		FOXO4	SFPQ		FANCG	REL		PTPRC		PER1		JAK2	SETDB1
	COL2A1	KTN1	PMS1	ZNRF3	ELL	MTOR	RPL10		GPC3	SMO		FGFR1	ROS1		RET		PTK6		KMT2C	SPEN
MNG: Set of tumour-related genes identified in multinodular goitre. PTCa: Set of tumour-related genes identified in papillary thyroid cancer without multinodular goitre background. PTCb. Set of tumour-related genes identified in papillary thyroid cancer with multinodular goitre background.

## Sheet: Supplemetary Table 2
Supplementary Table 2. A total of 108 single nucleotide variants were identified in multiple subjects.
Gene	dbSNP	Transcript	Codon Change	Amino acid Change	SNV counts			PolyPhen2		SIFT
					MNG (n=9)	PTCa (n=8)	PTCb (n=5)	Score	Prediction	Score	Prediction
PDE4DIP	rs1778155	NM_001198834	c.4793A>G	p.His1598Arg	9	8	5	0.001	Benign	0.412	Tolerated
PDE4DIP	rs1778158	NM_001198834	c.5180T>C	p.Leu1727Pro	9	8	5	0	Benign	0.257	Tolerated
PDE4DIP	rs1778159	NM_001198834	c.5207T>A	p.Val1736Glu	9	8	5	0.493	Possibly Damaging	0.228	Tolerated
USP6	rs78465432	NM_004505	c.265C>A	p.His89Asn	4	6	3	0	Benign	1	Tolerated
KMT2C	rs2479172	NM_170606	c.2512G>A	p.Gly838Ser	5	5	2	1	Probably Damaging	Not scored
USP6	rs72830922	NM_004505	c.215C>G	p.Thr72Arg	4	5	2	0.003	Benign	0	Deleterious
USP6	rs80328123	NM_004505	c.196A>C	p.Lys66Gln	4	4	1	0	Benign	1	Tolerated
PDE4DIP	rs76199660	NM_022359	c.88C>T	p.Pro30Ser	5	2	1	0.93	Possibly Damaging	0	Deleterious
CLIP1	rs79909185	NM_001247997	c.813G>T	p.Leu271Phe	3	2	2	1	Probably Damaging	0	Deleterious
NOTCH1	rs200520088	NM_017617	c.1045A>C	p.Thr349Pro	4	1	2	1	Probably Damaging	0	Deleterious
GLI1	rs2229300	NM_001160045	c.2651G>T	p.Gly884Val	3	2	1	1	Probably Damaging	0.322	Tolerated
STK11	rs59912467	NM_000455	c.1062C>G	p.Phe354Leu	1	1	3	0.025	Benign	0.526	Tolerated
CIC	rs200818391	NM_015125	c.2816G>C	p.Gly939Ala	2	2	1	0	Benign	Not scored
MLLT6	rs2241012	NM_005937	c.592G>A	p.Ala198Thr	3	1	1	0	Benign	0.578	Tolerated
FAT1	rs148468016	NM_005245	c.13652C>G	p.Ala4551Gly	1	1	2	1	Probably Damaging	0	Deleterious
AFF1	rs201122599	NM_005935	c.2176C>A	p.Gln726Lys	2	1	1	0.101	Benign	1	Tolerated
CBL	rs2227988	NM_005188	c.1858C>T	p.Leu620Phe	1	2	1	0.999	Probably Damaging	0.478	Tolerated
PDE4DIP	rs79736653	NM_001198832	c.38A>G	p.Asp13Gly	2	1	1	Not scored		0	Deleterious
SPEN	rs769360962	NM_015001	c.9736A>C	p.Thr3246Pro	2	1	1	0	Benign	Not scored
HSP90AB1	rs76772157	NM_007355	c.2156G>A	p.Arg719His	1	1	1	0.002	Benign	0.17	Tolerated
LRP1B	rs200955532	NM_018557	c.4174C>T	p.Leu1392Phe	1	1	1	1	Probably Damaging	0.01	Deleterious
PDE4DIP	rs142679243	NM_001002811	c.458G>A	p.Ser153Asn	1	1	1	0.002	Benign	1	Tolerated
PTPN13	rs569272222	NM_080684	c.4270A>C	p.Ser1424Arg	1	1	1	0.023	Benign	0.59	tolerated
SETDB1	rs75743857	NM_001145415	c.3269C>T	p.Ala1090Val	1	1	1	0.085	Benign	0.308	Tolerated
NCOR1	rs150910818	NM_006311	c.515C>T	p.Ser172Leu		3	1	0.007	Benign	0.153	Tolerated
NCOR1	rs200020868	NM_006311	c.534G>C	p.Lys178Asn		3	1	0.749	Possibly Damaging	0.003	Deleterious
NOTCH2	rs11810554	NM_024408	c.57C>G	p.Cys19Trp		3	1	0.002	Benign	0.187	Tolerated
PDE4DIP	rs2762745	NM_001002811	c.379G>A	p.Ala127Thr		3	1	1	Probably Damaging	0.093	Tolerated
PDE4DIP	rs2147326	NM_001002811	c.769A>G	p.Lys257Glu		3	1	0.763	Possibly Damaging	0.792	Tolerated
PDE4DIP	rs2798893	NM_001002811	c.317C>T	p.Ala106Val		3	1	Not scored		0.267	Tolerated
PDE4DIP	rs1061308	NM_001198834	c.1229A>T	p.Glu410Val		3	1	0.996	Probably Damaging	0.01	Deleterious
PDE4DIP	rs1698681	NM_001198834	c.1445A>G	p.His482Arg		3	1	0.022	Benign	0.498	Tolerated
PDE4DIP	rs1747930	NM_001198834	c.1607G>C	p.Ser536Thr		3	1	0.971	Probably Damaging	0.016	Deleterious
PDE4DIP	rs1629011	NM_001198834	c.2042G>A	p.Arg681His		3	1	0.828	Possibly Damaging	0.09	Tolerated
PDE4DIP	rs1698624	NM_001198834	c.3037T>A	p.Phe1013Ile		3	1	0	Benign	1	Tolerated
PDE4DIP	rs1698647	NM_001198834	c.3196G>A	p.Ala1066Thr		3	1	0.992	Probably Damaging	0.299	Tolerated
PDE4DIP	rs1747958	NM_001198834	c.4075A>G	p.Lys1359Glu		3	1	0.002	Benign	0.943	Tolerated
PDE4DIP	rs2762875	NM_001198834	c.4511G>A	p.Arg1504Gln		3	1	0	Benign	1	Tolerated
PDE4DIP	rs1698605	NM_001198834	c.5224G>T	p.Ala1742Ser		3	1	0.999	Probably Damaging	0.169	Tolerated
PDE4DIP	rs1628310	NM_001198834	c.5269G>A	p.Ala1757Thr		3	1	0.034	Benign	0.436	Tolerated
PDE4DIP	rs1620560	NM_001198834	c.5599C>T	p.Arg1867Cys		3	1	0.01	Benign	0	Deleterious
PDE4DIP	rs1613780	NM_001198834	c.5730C>A	p.Asp1910Glu		3	1	0	Benign	1	Tolerated
PDE4DIP	rs3863691	NM_001198834	c.6872G>A	p.Arg2291Gln		3	1	0	Benign	0.6	Tolerated
PDE4DIP	rs2455986	NM_001198834	c.7053G>A	p.Trp2351*		3	1	Not scored
PDE4DIP	rs1664022	NM_001198834	c.74G>T	p.Arg25Leu		3	1	1	Probably Damaging	0	Deleterious
PDE4DIP	rs1359300	NM_001198834	c.824C>T	p.Ser275Leu		3	1	0.008	Benign	0.174	Tolerated
PDE4DIP	rs1778111	NM_001198834	c.1864C>T	p.Arg622*		3	1	Not scored
PDE4DIP	rs2762779	NM_022359	c.180G>A	p.Trp60*		3	1	Not scored
USP6	rs76236903	NM_001304284	c.272G>C	p.Ser91Thr		3	1	0.005	Benign	0.49	Tolerated
ARID1B	rs1778971493	NM_020732	c.1181C>G	p.Ala394Gly		2	1	0.766	Possibly Damaging	Not scored
CARD11	rs75403455	NM_032415	c.1741G>A	p.Ala581Thr		2	1	0.004	Benign	0.576	Tolerated
DCTN1	Novel	NM_004082	c.2786C>G	p.Ala929Gly		2	1	0.849	Possibly Damaging	0.37	Tolerated
GOLGA5	rs183909467	NM_005113	c.1668G>C	p.Leu556Phe		2	1	0.778	Possibly Damaging	0.222	Tolerated
NCOR1	rs74453660	NM_006311	c.448G>A	p.Gly150Arg		2	1	0.994	Probably Damaging	0.16	Tolerated
PDE4DIP	rs78371650	NM_001198834	c.6889A>G	p.Thr2297Ala		2	1	0	Benign	1	Tolerated
BRAF	rs113488022	NM_004333	c.1799T>A	p.Val600Glu		1	2	0.923	Possibly Damaging	0.01	Deleterious
DCTN1	rs72466493	NM_001135041	c.3073A>G	p.Thr1025Ala		1	1	0	Benign	1	Tolerated
HIP1	rs151075297	NM_001243198	c.1523G>A	p.Arg508Gln		1	1	0.999	Probably Damaging	0.04	Deleterious
JAK2	rs56118985	NM_004972	c.380G>A	p.Gly127Asp		1	1	0.009	Benign	0.048	Deleterious
KMT2C	rs199504848	NM_170606	c.2726G>A	p.Arg909Lys		1	1	0.982	Probably Damaging	Not scored
PDE4DIP	rs2066638374	NM_001198834	c.4073T>C	p.Ile1358Thr		1	1	0.993	Probably Damaging	0.01	Deleterious
TET2	rs192553789	NM_001127208	c.2440C>T	p.Arg814Cys		1	1	0.034	Benign	0.12	Tolerated
USP6	rs201674756	NM_001304284	c.202C>T	p.Arg68Trp		1	1	0.997	Probably Damaging	0.224	Tolerated
USP6	rs114647990	NM_001304284	c.205C>T	p.Arg69Trp		1	1	0.778	Possibly Damaging	0.055	Tolerated
USP6	rs113754955	NM_001304284	c.287G>T	p.Arg96L		1	1	0.069	Benign	0.193	Tolerated
MPL	rs149265851	NM_005373	c.962G>A	p.Arg321Gln	2		1	0.006	Benign	0.133	Tolerated
AMER1	rs138399473	NM_152424	c.85G>A	p.Ala29Thr	1		1	0	Benign	0.087	Tolerated
AR	rs137852571	NM_000044	c.2191G>A	p.Val731Met	1		1	1	Probably Damaging	0.035	Deleterious
JAK2	rs200018153	NM_004972	c.1174G>A	p.Val392Met	1		1	0.979	Probably Damaging	0.01	Deleterious
NACA	rs139390548	NM_001113203	c.1438C>A	p.Pro480Thr	1		1	0.021	Benign	0	Deleterious
NOTCH1	rs754613772	NM_017617	c.52G>A	p.Ala18Thr	1		1	0.738	Possibly Damaging	0.62	Tolerated
PDE4DIP	rs140487163	NM_001198834	c.5125G>T	p.Ala1709Ser	1		1	0.51	Possibly Damaging	0.852	Tolerated
PPM1D	rs142406693	NM_003620	c.1435G>A	p.Ala479Thr	1		1	0	Benign	1	Tolerated
PTPRC	rs148561683	NM_080921	c.157A>C	p.Thr53Pro	1		1	Not scored		0.028	Deleterious
SALL4	rs756470912	NM_020436	c.2590C>T	p.Arg864Cys	1		1	1	Probably Damaging	0.13	Tolerated
TERT	rs375699185	NM_001193376	c.2255A>G	p.His752Arg	1		1	0	Benign	0.82	Tolerated
ALK	rs200992945	NM_004304	c.3089A>C	p.His1030Pro	4	2		0.002	Benign	0.35	Tolerated
ACVR2A	rs371059184	NM_001616	c.945A>C	p.Lys315Asn	2	3		0.998	Probably Damaging	0	Deleterious
SALL4	rs150549656	NM_020436	c.2290T>C	p.Ser764Pro	3	1		0.006	Benign	0.088	Tolerated
HIF1A	rs142179458	NM_001243084	c.1117G>A	p.Asp373Asn	2	2		0.163	Benign	0.081	Tolerated
PDGFRA	rs181854060	NM_006206	c.1631T>C	p.Val544Ala	2	1		0.883	Possibly Damaging	0.004	Deleterious
NUP214	rs61756081	NM_005085	c.2293A>G	p.Ile765Val	1	1		0.996	Probably Damaging	0.07	Tolerated
PAX5	rs139701864	NM_001280547	c.6T>A	p.Asp2Glu	1	1		0	Benign	0.174	Tolerated
POLQ	rs544117810	NM_199420	c.1465G>C	p.Val489Leu	1	1		0	Benign	0.56	Tolerated
TRIP11	rs2273186	NM_004239	c.1517A>C	p.Glu506Ala	1	1		0.998	Probably Damaging	0.006	Deleterious
AXIN2	rs145353986	NM_004655	c.1807G>C	p.Ala603Pro	1	1		0.001	Benign	0.332	Tolerated
BRCA2	rs55794205	NM_000059	c.6322C>T	p.Arg2108Cys	1	1		0	Benign	0.065	Tolerated
CIITA	rs371603520	NM_000246	c.1856A>G	p.Gln619Arg	1	1		0.007	Benign	0.34	Tolerated
CREBBP	rs61753381	NM_001079846	c.1537C>A	p.Leu513Ile	1	1		0.517	Possibly Damaging	0.288	Tolerated
ELN	rs186744935	NM_001278939	c.1916C>A	p.Thr639Asn	1	1		Not scored		0.478	Tolerated
FANCG	rs17880082	NM_004629	c.881G>A	p.Gly294Glu	1	1		0.216	Benign	0.247	Tolerated
TRIP11	rs2273183	NM_004239	c.5246A>C	p.Glu1749Ala	3			0.045	Benign	0.118	Tolerated
CLTCL1	rs2073738	NM_001835	c.4603G>A	p.Val1535Met	2			0.002	Benign	0.276	Tolerated
HLA-A	rs1059455	NM_001242758	c.256C>G	p.Gln86Glu	2			0	Benign	0.598	Tolerated
HLA-A	rs115720613	NM_001242758	c.265C>G	p.Arg89Gly	2			0.002	Benign	0.05	Deleterious
CBLC	rs149074838	NM_001130852	c.892A>G	p.Met298Val	2			0.974	Probably Damaging	0.022	Deleterious
CCNE1	rs766646576	NM_001238	c.1183A>C	p.Thr395Pro	2			1	Probably Damaging	0	Deleterious
MALT1	rs74847855	NM_006785	c.649A>G	p.Arg217Gly	2			0	Benign	0.419	Tolerated
MYH11	rs185661462	NM_002474	c.914A>G	p.Asn305Ser	2			0.003	Benign	0.577	Tolerated
NOTCH1	rs369067940	NM_017617	c.1699A>G	p.Ile567Val	2			0.019	Benign	0.05	Deleterious
SPEN	rs776474446	NM_015001	c.9730A>C	p.Thr3244Pro	2			0.004	Benign	Not scored
STRN	rs374304410	NM_003162	c.1883G>C	p.Ser628Thr	2			0.004	Benign	0.2	Tolerated
TET2	rs367758008	NM_017628	c.3479G>A	p.Gly1160Glu	2			0.492	Possibly Damaging	1	Tolerated
TRIP11	rs186074112	NM_004239	c.107A>T	p.Asp36Val	2			1	Probably Damaging	0.007	Deleterious
ATR	rs199948706	NM_001184	c.7817G>A	p.Arg2606Gln		2		0.935	Possibly Damaging	0.21	Tolerated
IRS4	rs753584516	NM_003604	c.605A>G	p.Lys202Arg		2		0.89	Possibly Damaging	0.28	Tolerated
PCM1	rs143680240	NM_006197	c.3520A>G	p.Thr1174Ala		2		0.005	Benign	0.0179	Deleterious
TRRAP	Novel	NM_001244580	c.8735G>C	p.Ser2912Thr		2		0.976	Probably Damaging	0.02	Deleterious
